# Supplementary material for: Rapid Identification of Constituents in Polygonatum cyrtonema Hua Using UHPLC-Q-Exactive Orbitrap Mass Spectrometry
Source: Molecules. 2025 Feb 5;30(3):723. doi: 10.3390/molecules30030723 (PMC11819922; doi:10.3390/molecules30030723)
Supplement: Supplementary file 1 [file molecules-30-00723-s001.zip]

Archive with 1 entries (1 files):
- molecules-3398127-supplementary.pdf
